# Supplementary material for: Experiences of Veterans, Caregivers, and VA Home-Based Care Providers before, during, and Post-Hurricane Ian
Source: Geriatrics (Basel). 2024 Jan 10;9(1):10. doi: 10.3390/geriatrics9010010 (PMC10801461; doi:10.3390/geriatrics9010010)
Supplement: Supplementary file 1 [file geriatrics-09-00010-s001.zip]

Archive with 3 entries (3 files):
- Interview Guide S1 Veterans.pdf
- Interview Guide S2 Staff.pdf
- Interview Guide S3 Caregiver.pdf
